# Supplementary material for: A Genetic Predictive Model for Canine Hip Dysplasia: Integration of Genome Wide Association Study (GWAS) and Candidate Gene Approaches
Source: PLoS One. 2015 Apr 13;10(4):e0122558. doi: 10.1371/journal.pone.0122558 (PMC4395148; doi:10.1371/journal.pone.0122558)
Supplement: S1 Table — (XLSX) [file pone.0122558.s002.xlsx]

## Sheet: Table S1
Table S1. SNPs significantly associated to CHD after correction for FDR in the GWAS analysis (p≤1.96x10-5).
Position on chromosome according to CanFam3.1.
SNP	Chr	nt (CanFam 3.1)	Chi-squared p-value
BICF2S2452559	10	51049130	2.7e-09
BICF2P1097570	12	18651283	3.39e-08
BICF2G630227898	20	5707575	5.24e-08
TIGRP2P385957_rs9049307	33	13127715	5.36e-08
BICF2S230609	18	51721581	5.68e-08
BICF2S2412468	4	35169727	6.74e-08
BICF2S2303264	18	51280258	7.14e-08
TIGRP2P390878_rs9092335	33	5014530	8.54e-08
BICF2G630534598	X	23459332	9.6e-08
BICF2S23217200	20	31875137	1.01e-07
BICF2G63080325	33	21609217	1.028e-07
BICF2P837085	20	31913386	1.036e-07
BICF2S23097	3	28758077	1.513e-07
BICF2G630244778	33	4998177	2.016e-07
BICF2G630340881	3	45808638	2.074e-07
BICF2G630534587	X	23471978	2.254e-07
BICF2P278101	10	67637494	2.439e-07
BICF2S23513308	4	15574320	2.481e-07
BICF2P795047	12	18380086	2.548e-07
BICF2P644389	35	7458108	2.837e-07
BICF2S22914443	14	51616166	3.476e-07
BICF2P909639	35	5872757	4.453e-07
BICF2G63010276	X	94401132	4.672e-07
BICF2P580416	20	31844266	5.298e-07
BICF2G630558239	7	39142101	5.349e-07
BICF2G630244789	33	5007731	5.682e-07
BICF2P910266	4	71998209	6.144e-07
BICF2P1395755	3	17070803	7.165e-07
BICF2P995251	33	14021633	7.464e-07
BICF2G630340909	3	45831376	7.638e-07
BICF2S23628331	33	3499170	7.747e-07
BICF2P1397736	12	20219734	7.989e-07
BICF2P458854	33	20863581	8.542e-07
BICF2P900262	8	70071624	9.183e-07
BICF2G630408521	30	20112510	9.183e-07
BICF2P283225	15	10465905	9.779e-07
BICF2P464939	33	3053413	1.0629e-06
BICF2G630249309	33	12996689	1.2045e-06
BICF2S23029139	18	51315017	1.2268e-06
BICF2G630106625	3	36482789	1.2814e-06
BICF2S23026364	7	73997252	1.355e-06
BICF2G63059130	4	9544627	1.4075e-06
BICF2G63059131	4	9545169	1.4075e-06
BICF2P428480	9	24142916	1.4075e-06
TIGRP2P118734_rs9140055	8	66338160	1.4438e-06
BICF2P236590	4	72481509	1.4895e-06
BICF2P347050	4	72487665	1.4895e-06
BICF2G630720098	1	38298960	1.5653e-06
BICF2G630339806	3	43159521	1.5653e-06
BICF2P1018431	4	72004044	1.5653e-06
BICF2P526962	10	67660908	1.5914e-06
BICF2G630106677	3	36530531	1.6328e-06
BICF2G630106693	3	36542297	1.6328e-06
TIGRP2P158471_rs8951942	12	18711775	1.7441e-06
BICF2P295156	30	20050399	1.7634e-06
BICF2P235645	4	71771551	1.798e-06
TIGRP2P369146_rs8776891	30	19126099	1.798e-06
BICF2P1330558	7	26726207	1.8193e-06
BICF2G630106786	3	36738612	1.8509e-06
BICF2G630558235	7	39131807	1.8509e-06
BICF2S23327759	3	36076169	1.863e-06
BICF2G630106787	3	36748479	1.8786e-06
BICF2G630401151	30	32257905	1.9e-06
BICF2S23652446	12	20307857	1.9014e-06
BICF2G630106489	3	36328333	1.934e-06
BICF2P761581	4	71695867	1.9533e-06
BICF2G630720115	1	38328623	2.1928e-06
BICF2G63058940	4	9336983	2.2781e-06
TIGRP2P158316_rs9164582	12	18210492	2.2781e-06
BICF2P440076	4	14426721	2.3358e-06
BICF2P676099	4	70523477	2.3439e-06
BICF2P1145835	33	3763500	2.3513e-06
BICF2P548082	12	19413721	2.392e-06
BICF2P156516	3	40270774	2.499e-06
BICF2P485140	20	28525002	2.499e-06
BICF2P1358015	4	72493191	2.5013e-06
BICF2S23711437	33	3720337	2.5013e-06
BICF2G63058908	4	9307356	2.5864e-06
BICF2G63058969	4	9371926	2.5864e-06
BICF2G63059021	4	9419399	2.6273e-06
BICF2P648799	4	29963744	2.6734e-06
TIGRP2P410898_rs8604820	35	5892924	2.8675e-06
BICF2S2355183	3	28849658	2.8936e-06
BICF2S2377318	4	73485664	2.9709e-06
BICF2P1229357	10	50989016	3.0537e-06
BICF2P138204	10	50999225	3.0537e-06
TIGRP2P140920_rs8563734	10	51003990	3.0537e-06
BICF2P1324352	10	51027235	3.0537e-06
BICF2G630107204	3	37297566	3.1001e-06
BICF2G630452632	34	35947639	3.2212e-06
BICF2G630106615	3	36476262	3.3316e-06
BICF2G630245484	33	5999290	3.3427e-06
BICF2G630830616	9	25251644	3.4386e-06
BICF2G630830621	9	25256521	3.4386e-06
TIGRP2P64964_rs8872527	4	73612129	3.6649e-06
BICF2P618822	3	26212315	3.6741e-06
BICF2P146712	10	36123523	3.6741e-06
BICF2P876960	2	82632256	3.8923e-06
BICF2P173460	20	28465749	3.9541e-06
BICF2S23021949	30	20035089	3.9541e-06
BICF2G63080318	33	21665280	4.0334e-06
BICF2P1242205	37	17299306	4.0334e-06
BICF2P1451267	18	49632449	4.0752e-06
BICF2S23123519	20	31856031	4.133e-06
BICF2G630558118	7	38913207	4.1998e-06
TIGRP2P268225_rs8813006	19	46987648	4.4627e-06
BICF2G630340916	3	45844780	4.5031e-06
BICF2P927953	14	50105430	4.5282e-06
TIGRP2P140942_rs8957933	10	51047274	4.6157e-06
BICF2P161177	1	111004523	4.7249e-06
BICF2G630532995	X	27298479	4.9193e-06
BICF2G630368262	23	48693729	5.016e-06
BICF2S23447436	14	51628310	5.1628e-06
BICF2G630168456	4	74853932	5.2033e-06
BICF2P1090418	4	15763010	5.544e-06
BICF2P305876	15	4890205	5.544e-06
BICF2G63011418	X	89898656	5.544e-06
BICF2S23733435	8	57237774	5.6083e-06
BICF2P1045684	35	9258327	5.6083e-06
BICF2P841785	12	24505091	5.6512e-06
BICF2P660167	9	24159667	5.6824e-06
BICF2P466720	4	32989534	5.8502e-06
BICF2P815932	4	70539446	6.0175e-06
BICF2P189633	35	6078049	6.0175e-06
BICF2P684982	3	41048247	6.1809e-06
BICF2P906090	3	26634672	6.3947e-06
TIGRP2P194884_rs8705005	15	10233587	6.4352e-06
BICF2P619851	19	48143919	6.6652e-06
BICF2S2323286	33	3670157	6.7104e-06
TIGRP2P194963_rs8923342	15	10453765	6.7884e-06
BICF2G630558172	7	39010182	6.8397e-06
BICF2G630444326	15	11320580	6.8575e-06
BICF2G630401339	30	31978450	6.9452e-06
BICF2G630401334	30	31990257	6.9452e-06
BICF2P595868	20	32089221	7.2487e-06
BICF2S23251761	10	67647447	7.2674e-06
BICF2P889439	3	36330130	7.2829e-06
BICF2P236884	3	54202813	7.2829e-06
BICF2S23056118	13	10755023	7.2829e-06
BICF2P664113	3	30774041	7.4137e-06
BICF2P579846	3	39202443	7.4137e-06
BICF2P1446055	1	111040923	7.4673e-06
BICF2P478505	1	111047122	7.4673e-06
BICF2P612416	2	81285897	7.6534e-06
TIGRP2P268234_rs9104397	19	46996173	7.6534e-06
BICF2G630106037	3	35288824	7.7204e-06
BICF2P787552	14	32814269	7.7204e-06
BICF2P1278239	8	58682525	7.7403e-06
BICF2P1336956	19	46974751	7.8773e-06
BICF2P525869	3	26245187	7.8832e-06
BICF2G630246514	33	8983975	7.9659e-06
BICF2S23417189	14	21273908	7.9664e-06
BICF2S23447407	3	54142311	8.052e-06
TIGRP2P296196_rs8820470	22	54600325	8.1843e-06
BICF2S23324938	3	25630966	8.245e-06
BICF2S23036428	10	50585703	8.245e-06
BICF2S23357027	12	18261191	8.2457e-06
BICF2P766553	19	46364546	8.5092e-06
BICF2P770991	1	110857650	9.4482e-06
BICF2G63011475	X	89807098	9.5467e-06
BICF2G63087113	7	82005777	9.7795e-06
BICF2P787863	35	9297028	9.7795e-06
BICF2G630338747	3	41063353	9.8002e-06
BICF2P1336575	10	67922240	1.00291e-05
BICF2P879346	10	50601178	1.02108e-05
BICF2S23551778	20	34238966	1.02108e-05
BICF2P941307	12	18441810	1.04173e-05
BICF2G630245491	33	6163962	1.04841e-05
BICF2P1176600	38	18213078	1.04841e-05
BICF2P1136726	33	5773355	1.05915e-05
BICF2G630246943	33	9835180	1.05915e-05
BICF2S2327284	1	27055561	1.06542e-05
BICF2P1040220	4	75070474	1.06542e-05
BICF2G630401283	30	32112415	1.06553e-05
BICF2P839475	33	6028101	1.07e-05
BICF2G630106718	3	36633140	1.0804e-05
BICF2P1002269	1	110872054	1.08905e-05
BICF2S23450252	3	26760791	1.10527e-05
TIGRP2P41503_rs8599393	3	37766813	1.16469e-05
BICF2P903863	33	7430038	1.16523e-05
TIGRP2P117749_rs8995490	8	57391860	1.16824e-05
BICF2S23748144	15	52568364	1.17441e-05
BICF2P1084334	38	10637459	1.18739e-05
BICF2P1310360	3	16885023	1.22117e-05
BICF2S23354263	19	47921517	1.23205e-05
BICF2P563602	4	72176979	1.24055e-05
BICF2P619290	22	55722758	1.24055e-05
BICF2P1007883	33	8971284	1.24814e-05
BICF2S2294860	23	48563627	1.24838e-05
BICF2P65006	19	48667266	1.27164e-05
BICF2S23426994	10	50729667	1.27914e-05
BICF2P336597	14	26636900	1.28349e-05
BICF2P612540	20	26314118	1.28349e-05
BICF2P1420892	9	30970175	1.31116e-05
BICF2P60416	26	25794542	1.32399e-05
TIGRP2P58893_rs9244440	4	15749280	1.34289e-05
BICF2P1009099	4	72291658	1.34289e-05
BICF2G630704490	3	30799265	1.35078e-05
BICF2P243838	4	72015406	1.35787e-05
BICF2P589325	8	66292143	1.35787e-05
BICF2G630443770	15	12459204	1.36606e-05
BICF2P472851	18	51293436	1.38078e-05
BICF2G630340902	3	45820255	1.39399e-05
BICF2G630533696	X	25667974	1.40855e-05
BICF2G630533695	X	25668666	1.40855e-05
BICF2P351020	15	58129192	1.42955e-05
BICF2P598981	20	25809154	1.42955e-05
BICF2P931526	1	111233845	1.44274e-05
BICF2P1193152	8	69854157	1.44274e-05
TIGRP2P159391_rs8698534	12	20500042	1.45578e-05
BICF2G630227914	20	5720949	1.49418e-05
BICF2P527689	20	5738027	1.49418e-05
BICF2G630227933	20	5741533	1.49418e-05
BICF2G630227941	20	5752627	1.49418e-05
BICF2G630227965	20	5771454	1.49418e-05
BICF2G630227973	20	5779740	1.49418e-05
BICF2G630227985	20	5790816	1.49418e-05
BICF2P642325	20	31851278	1.5144e-05
BICF2S23764774	7	40126824	1.53985e-05
TIGRP2P96127_rs8947528	7	43648368	1.61948e-05
BICF2P1026855	23	50172563	1.62e-05
BICF2G630706365	3	33605155	1.66222e-05
BICF2P601580	8	33990753	1.67112e-05
BICF2P1128397	4	26247141	1.67624e-05
BICF2G630408751	30	19098020	1.74078e-05
BICF2G630558226	7	39115202	1.74539e-05
BICF2G630558272	7	39162063	1.7604e-05
BICF2P823840	10	67803124	1.7721e-05
BICF2G630704471	3	30782110	1.77841e-05
BICF2S23763633	1	96255702	1.81418e-05
BICF2P349191	8	70087189	1.81418e-05
BICF2G630532991	X	27305579	1.84405e-05
TIGRP2P140889_rs8627994	10	50767357	1.845e-05
TIGRP2P140899_rs8880524	10	50801676	1.845e-05
BICF2P1429720	10	50805618	1.845e-05
BICF2P345479	33	14125278	1.845e-05
BICF2S23515275	33	14008613	1.85105e-05
BICF2S23546726	33	14155820	1.85105e-05
BICF2P1321188	33	7398844	1.86172e-05
BICF2G630245754	33	7468432	1.86172e-05
BICF2G630245758	33	7484346	1.86172e-05
BICF2S23616305	8	59131555	1.89238e-05
BICF2G630533005	X	27282330	1.89238e-05
BICF2P1144701	4	72266068	1.92246e-05
BICF2G630338879	3	41251838	1.92638e-05
BICF2G630339399	3	42404899	1.93799e-05
BICF2G630246506	33	8967429	1.94349e-05
TIGRP2P153295_rs9164620	11	72302465	1.9492e-05
BICF2P424215	3	36548895	1.95052e-05
BICF2P785116	4	73585389	1.96235e-05
