# Supplementary material for: A Genetic Predictive Model for Canine Hip Dysplasia: Integration of Genome Wide Association Study (GWAS) and Candidate Gene Approaches
Source: PLoS One. 2015 Apr 13;10(4):e0122558. doi: 10.1371/journal.pone.0122558 (PMC4395148; doi:10.1371/journal.pone.0122558)
Supplement: S2 Table — (XLSX) [file pone.0122558.s003.xlsx]

## Sheet: Table S2
Table S2. SNPs significantly associated to CHD after correction for FDR in the candidate gene study (p≤5x10-3).
Position on chromosome according to CanFam3.1. * Position on chromosome according to CanFam 2.0; SNP has been deleted in CanFam 3.1.
SNP	Chr	nt (CanFam 3.1)	Chi-squared p-value	Candidate gene/region
BICF2P419109	4	22695305	9.03915e-07	CHST3
BICF2P772455	4	22691322	3.26391e-05	CHST3
BICF2P532942	24	24394399	0.000108053	GDF5
BICF2P99312	37	15160210	0.000306	ADAM23
BICF2S23337722	11	15889862	0.000432069	RNUXA/PHAX
BICF2S23332527	11	15892172	0.000476632	RNUXA/PHAX
BICF2P754855	24	24397182	0.000592998	GDF5
BICF2S23339286	11	15895255	0.000642851	RNUXA
BICF2S23314747	29	18301408	0.000697292	intergenic
BICF2P1382375	18	51393552	0.000744753	FBLN4
BICF2S23036087	1	(110886456)*	0.00075307	NDPP1/CARD8
BICF2G630339337	3	39426297	0.00085381	TM2D3
BICF2G630339349	3	39434006	0.00085381	TM2D3
BICF2S23313739	29	18297724	0.000906389	intergenic
BICF2S23339285	11	15895532	0.0011185	RNUXA/PHAX
BICF2S23355245	11	18063053	0.00120785	intergenic
BICF2S23314744	29	18301516	0.0013327	intergenic
BICF2S23343334	29	18982486	0.00164527	SLCO5A1
BICF2P968072	37	15115295	0.00170068	ADAM23
BICF2P966124	11	17542622	0.00201304	FBN2
BICF2P1028656	1	111487348	0.00228525	PLAUR
BICF2S23343283	29	18978907	0.00234884	SLCO5A1
BICF2P1176847	1	110577372	0.00268843	BCAM
BICF2P968235	14	19896903	0.00275637	COL1A2
BICF2S23543016	29	18882883	0.00283215	SULF1
BICF2S23727664	1	112642693	0.00284335	TGFB1
BICF2P1124539	29	17819675	0.00292337	C29H8orf34
BICF2S2316574	1	107353015	0.00383158	SNRP70
BICF2S23423736	11	16155080	0.00385658	intergenic
BICF2G630613407	13	(23348686)*	0.00419802	HAS2
BICF2S23750737	11	16099688	0.00434563	MARCH3
BICF2P1411014	18	51394073	0.00463755	FBLN4
BICF2S23320862	11	14683520	0.0048122	intergenic
